# Supplementary material for: PAT-H-MS coupled with laser microdissection to study histone post-translational modifications in selected cell populations from pathology samples
Source: Clin Epigenetics. 2017 Jul 11;9:69. doi: 10.1186/s13148-017-0369-8 (PMC5504751; doi:10.1186/s13148-017-0369-8)
Supplement: Supplementary file 1 — Dataset containing the measured AUCs for the glioblastoma xenografts and mouse brain samples shown in Fig. 2. (XLSX 33 kb) [file 13148_2017_369_MOESM1_ESM.xlsx]

## Sheet: legend
Samples analyzed
1	mouse brain		AUC = area under the curve
	xenograft		%RA = % relative abundances
2	mouse brain		L/H %RA ratios = ratios of %RA values for light and heavy channels
	xenograft
3	mouse brain
	xenograft
4	xenograft

## Sheet: xenografts
Peptide	AUC heavy							AUC light							%RA heavy							%RA light							L/H %RA ratios
	1		2		3		4	1		2		3		4	1		2		3		4	1		2		3		4	1		2		3		4
	brain	xenograft	brain	xenograft	brain	xenograft	xenograft	brain	xenograft	brain	xenograft	brain	xenograft	xenograft	brain	xenograft	brain	xenograft	brain	xenograft	xenograft	brain	xenograft	brain	xenograft	brain	xenograft	xenograft	brain	xenograft	brain	xenograft	brain	xenograft	xenograft
H3 3-8 unmod	4.33995e+10	2.1628e+10	4.49324e+10	4.22155e+10	3.15222e+10	1.4038e+10	2.46709e+10	1.04769e+10	2.65259e+10	2.33819e+10	3.51383e+10	1.24005e+10	2.23152e+10	4.74623e+09	83.2942	80.535	80.3929	83.1406	80.4913	78.6494	83.647	86.2883	80.1743	80.1971	83.0874	77.999	81.657	82.1134	1.03595	0.995521	0.997565	0.999361	0.969036	1.03824	0.981666
H3 K4me1	6.17682e+09	4.20993e+09	8.6039e+09	6.6028e+09	5.83481e+09	3.10108e+09	3.25577e+09	1.6395e+09	5.27629e+09	4.62964e+09	5.54094e+09	2.83806e+09	3.85685e+09	7.41677e+08	11.8548	15.6763	15.3941	13.0037	14.8991	17.3741	11.0388	13.5031	15.9475	15.8791	13.102	17.8513	14.1132	12.8316	1.13904	1.0173	1.03151	1.00756	1.19815	0.812314	1.16241
H3 K4me2	1.14087e+08	5.38803e+07	1.58607e+08	1.78618e+08	9.40995e+07	4.65127e+07	1.11328e+08	2.53302e+07	7.86465e+07	7.29861e+07	1.36833e+08	3.2891e+07	8.1217e+07	2.89308e+07	0.218961	0.200632	0.283778	0.351777	0.240281	0.260592	0.377459	0.208622	0.237709	0.250333	0.323552	0.206884	0.297195	0.500524	0.952778	1.1848	0.882144	0.919766	0.861007	1.14046	1.32604
H3 K4ac	2.41344e+09	9.63597e+08	2.19612e+09	1.77915e+09	1.71113e+09	6.63252e+08	1.45605e+09		1.20445e+09	1.07101e+09	1.47468e+09	6.26841e+08	1.07468e+09	2.63254e+08	4.63199	3.5881	3.92929	3.50391	4.36933	3.71594	4.93675		3.64046	3.67345	3.48699	3.94282	3.93254	4.55449		1.01459	0.934888	0.995172	0.902384	1.05829	0.922569
tot	5.21038e+10	2.68554e+10	5.5891e+10	5.07761e+10	3.91622e+10	1.78488e+10	2.9494e+10	1.21417e+10	3.30853e+10	2.91556e+10	4.22908e+10	1.58983e+10	2.73279e+10	5.7801e+09
H3 9-17 unmod	1.16016e+10	1.16822e+10	1.62599e+10	1.28287e+10	1.26075e+10	7.44838e+09	6.93264e+09	4.73281e+09	1.74987e+10	1.18899e+10	2.39762e+10	9.41299e+09	8.27089e+09	5.39601e+09	17.4723	21.0342	19.1915	19.3954	20.0429	18.8237	21.5642	17.0917	22.796	18.0278	21.1902	19.9543	18.2365	23.3587	0.978215	1.08376	0.939362	1.09254	0.995578	0.968802	1.08321
H3 K9me1	9.09048e+09	9.58867e+09	1.22019e+10	9.88973e+09	9.83156e+09	6.21073e+09	5.78387e+09	3.5797e+09	1.6406e+10	8.35488e+09	1.73454e+10	7.18306e+09	6.77487e+09	4.42215e+09	13.6905	17.2648	14.4018	14.952	15.6298	15.6959	17.9909	12.9274	21.3726	12.6678	15.3299	15.2271	14.9379	19.1429	0.944265	1.23793	0.879598	1.02527	0.974236	0.951706	1.06403
H3 K9me2	1.30011e+10	9.21855e+09	1.6364e+10	1.31243e+10	1.16622e+10	6.96006e+09	4.01909e+09	4.68886e+09	1.15059e+10	1.1011e+10	2.1231e+10	7.44303e+09	6.00695e+09	2.37337e+09	19.5799	16.5983	19.3144	19.8422	18.54	17.5896	12.5015	16.9329	14.9891	16.6951	18.764	15.7782	13.2447	10.274	0.864814	0.903047	0.864387	0.945663	0.851034	0.752985	0.821821
H3 K9me3	3.95093e+09	2.58425e+09	4.61324e+09	3.25558e+09	3.13498e+09	1.68554e+09	1.03926e+09	1.48704e+09	3.20199e+09	3.27317e+09	6.00786e+09	2.00239e+09	1.59862e+09	6.35953e+08	5.95019	4.65305	5.445	4.92202	4.98386	4.25974	3.23266	5.37018	4.17131	4.96284	5.30976	4.24479	3.5248	2.75296	0.902522	0.89647	0.91145	1.07878	0.851708	0.827467	0.851608
H3 K14Ac	8.73791e+09	7.76026e+09	1.13693e+10	8.6131e+09	8.49862e+09	5.56792e+09	5.51972e+09	4.36295e+09	1.03924e+10	1.09962e+10	1.60711e+10	7.99251e+09	8.20683e+09	4.28763e+09	13.1595	13.9726	13.4192	13.0219	13.5107	14.0714	17.1693	15.756	13.5384	16.6726	14.2037	16.943	18.0952	18.5606	1.19731	0.968926	1.24245	1.09075	1.25404	1.28596	1.08104
H3 K9me1/K14Ac	7.24389e+09	6.75439e+09	8.93665e+09	7.13314e+09	6.9528e+09	4.91044e+09	4.56949e+09	3.31104e+09	9.02174e+09	7.84982e+09	1.12983e+10	5.77706e+09	6.5951e+09	3.06267e+09	10.9094	12.1615	10.5479	10.7844	11.0533	12.4098	14.2135	11.9572	11.7529	11.902	9.98549	12.2466	14.5415	13.2579	1.09604	0.966396	1.12838	0.925921	1.10796	1.17178	0.932766
H3 K9me2/K14Ac	9.62209e+09	5.95416e+09	1.12475e+10	8.86233e+09	7.84379e+09	5.22666e+09	3.1036e+09	4.0234e+09	5.7324e+09	9.09887e+09	1.19858e+10	5.30324e+09	5.35918e+09	1.67827e+09	14.4911	10.7207	13.2754	13.3987	12.4697	13.209	9.65384	14.5298	7.46775	13.7959	10.5931	11.2421	11.8164	7.26501	1.00267	0.696574	1.03921	0.790603	0.901556	0.894578	0.752552
H3 K9me3/K14Ac	2.22637e+09	1.31594e+09	2.63397e+09	1.66547e+09	1.59605e+09	9.93722e+08	5.94584e+08	6.61157e+08	1.13457e+09	1.51219e+09	2.17748e+09	8.62745e+08	9.35211e+08	1.69992e+08	3.35297	2.3694	3.10887	2.51798	2.53733	2.51136	1.84947	2.38765	1.47804	2.29281	1.92446	1.8289	2.06205	0.735874	0.7121	0.623805	0.737506	0.764286	0.720797	0.821088	0.397883
H3 K9Ac/K14Ac	9.25786e+08	6.80549e+08	1.09797e+09	7.70859e+08	7.75213e+08	5.6565e+08	5.86572e+08	8.43798e+08	1.86832e+09	1.96745e+09	3.05434e+09	1.19583e+09	1.60591e+09	1.07464e+09	1.39425	1.22535	1.29593	1.16544	1.2324	1.42952	1.82455	3.04722	2.43391	2.98309	2.69943	2.535	3.54086	4.652	2.18556	1.98629	2.30189	2.31623	2.05697	2.47695	2.54967
tot	6.64001e+10	5.5539e+10	8.47244e+10	6.61432e+10	6.29027e+10	3.95691e+10	3.21488e+10	2.76908e+10	7.67621e+10	6.59535e+10	1.13148e+11	4.71728e+10	4.53535e+10	2.31007e+10
H3 18-26 unmod	6.15399e+10	7.14812e+10	8.89166e+10	6.75086e+10	6.3668e+10	4.48601e+10	4.92086e+10	1.99204e+10	7.68029e+10	5.3757e+10	9.1615e+10	3.45333e+10	3.24013e+10	2.30726e+10	82.3494	69.0438	73.5168	57.448	75.8743	60.7751	75.0941	62.2888	69.7386	61.8928	62.8696	62.3561	51.4642	58.6229	0.756396	1.01006	0.841887	1.09437	0.821835	0.846798	0.78066
H3 K18 (23) Ac	1.04707e+10	3.01146e+10	2.8843e+10	4.80501e+10	1.83387e+10	2.71233e+10	1.42423e+10	1.04643e+10	3.01454e+10	2.89071e+10	4.81315e+10	1.86985e+10	2.70519e+10	1.422e+10	14.0113	29.0878	23.8475	40.8893	21.8545	36.7457	21.7342	32.7205	27.3727	33.2821	33.0296	33.7635	42.9675	36.1302	2.3353	0.941037	1.39562	0.807782	1.54492	1.16932	1.66236
H3 K18Ac/K23Ac	2.7197e+09	1.93438e+09	3.18777e+09	1.95397e+09	1.90587e+09	1.82998e+09	2.07836e+09	1.59606e+09	3.18136e+09	4.19088e+09	5.97573e+09	2.14898e+09	3.50576e+09	2.06504e+09	3.63936	1.86842	2.63567	1.66277	2.27125	2.4792	3.17165	4.99068	2.88874	4.82514	4.10077	3.88038	5.56832	5.24684	1.37131	1.54609	1.83071	2.46623	1.70847	2.24601	1.65429
tot	7.47302e+10	1.0353e+11	1.20947e+11	1.17513e+11	8.39126e+10	7.38134e+10	6.55292e+10	3.19808e+10	1.1013e+11	8.6855e+10	1.45722e+11	5.53808e+10	6.2959e+10	3.93577e+10
H3 27-40 unmod	1.01824e+09	1.1425e+09	1.22057e+09	1.32138e+09	1.04127e+09	8.75195e+08	2.57926e+08	1.10216e+08	1.01334e+09	3.76104e+08	3.12111e+09	3.11451e+08	6.98578e+08	1.71386e+08	22.9675	35.2506	20.2543	29.1864	25.3152	38.7886	10.2319	13.4859	28.5042	15.3713	33.2671	18.6193	32.73	9.99463	0.587174	0.808616	0.758916	1.13981	0.735499	0.843804	0.976813
H3 K27me1	4.15507e+08	3.13691e+08	6.36274e+08	4.09001e+08	3.66456e+08	2.15303e+08	3.4809e+08	7.63723e+07	3.2347e+08	3.25253e+08	1.08716e+09	1.49825e+08	1.96679e+08	2.60693e+08	9.37223	9.67856	10.5584	9.03392	8.90924	9.54223	13.8087	9.3448	9.09886	13.293	11.5877	8.95689	9.21486	15.2027	0.997074	0.940104	1.259	1.28269	1.00535	0.965692	1.10096
H3 K36me1	2.12457e+08	1.58834e+08	3.0103e+08	1.11292e+08	1.84556e+08	7.13878e+07	1.31986e+08	1.57177e+07	1.37065e+08	5.08453e+07	1.46456e+08	4.21928e+07	4.97991e+07	6.59219e+07	4.79222	4.90063	4.99532	2.45818	4.48691	3.16391	5.23587	1.9232	3.85549	2.07803	1.56104	2.52239	2.3332	3.84435	0.401317	0.786735	0.415996	0.635037	0.562166	0.737444	0.734232
H3 K27me2	6.05645e+08	4.36968e+08	8.35696e+08	6.9853e+08	5.92889e+08	2.8051e+08	5.59396e+08	1.83114e+08	6.51657e+08	6.02456e+08	2.15979e+09	3.89347e+08	3.67176e+08	5.10199e+08	13.661	13.4821	13.8676	15.429	14.4143	12.4322	22.1911	22.4055	18.3304	24.6222	23.0206	23.2761	17.2031	29.7531	1.64011	1.35961	1.77552	1.49204	1.6148	1.38375	1.34076
H3 K36me2	1.89188e+08	1.20633e+08	2.56176e+08	1.43487e+08	1.69632e+08	7.32581e+07	1.24864e+08	1.18401e+07	1.09508e+08	3.71417e+07	1.6004e+08	4.19883e+07	6.26511e+07	5.76991e+07	4.26736	3.72199	4.25101	3.16931	4.12407	3.2468	4.95334	1.44874	3.08035	1.51797	1.70582	2.51016	2.93535	3.36482	0.339494	0.827608	0.357085	0.538229	0.608661	0.904075	0.679302
H3K27me3	8.42354e+07	5.85272e+07	1.14664e+08	1.07981e+08	7.50306e+07	3.67718e+07	8.59951e+07	4.81164e+07	1.36371e+08	9.69571e+07	4.04924e+08	7.26005e+07	7.73747e+07	1.11101e+08	1.90003	1.80578	1.90275	2.38506	1.82414	1.62972	3.41141	5.88745	3.83596	3.96261	4.31597	4.34023	3.62519	6.47903	3.09862	2.12426	2.08257	1.80959	2.37934	2.22442	1.89922
H3 K27me2/K36me1	5.47692e+08	3.09065e+08	6.77297e+08	5.56997e+08	4.85681e+08	2.09399e+08	3.45344e+08	1.68351e+08	4.10909e+08	4.22518e+08	8.89924e+08	2.8846e+08	2.44043e+08	2.29298e+08	12.3538	9.53582	11.2391	12.3028	11.8078	9.28054	13.6997	20.5992	11.5584	17.2682	9.48546	17.2449	11.434	13.3719	1.66744	1.21211	1.53644	0.771	1.46046	1.23204	0.97607
H3 K27me1/K36me2	7.00034e+08	4.13325e+08	1.01088e+09	6.28788e+08	6.443e+08	2.69817e+08	1.90767e+08	5.86144e+07	4.15838e+08	1.64781e+08	6.29357e+08	1.42901e+08	2.19673e+08	6.93835e+07	15.7901	12.7526	16.7746	13.8885	15.6642	11.9583	7.56769	7.17197	11.6971	6.73457	6.70814	8.54297	10.2922	4.04621	0.454208	0.917228	0.401475	0.482999	0.545383	0.860673	0.53467
H3 K27me1/K36me1	3.42399e+08	2.08678e+08	5.2947e+08	2.75506e+08	2.71414e+08	1.51958e+08	2.30912e+08	3.83101e+07	2.22077e+08	1.21838e+08	3.40924e+08	7.27137e+07	1.20086e+08	1.16637e+08	7.7232	6.4385	8.78606	6.08531	6.59858	6.73478	9.16022	4.68757	6.24679	4.97948	3.63381	4.347	5.62632	6.80187	0.606946	0.970225	0.566748	0.597145	0.658779	0.835413	0.742545
H3 K27me2/K36me2	2.2972e+08	3.31075e+07	3.32144e+08	1.85594e+08	2.09454e+08	4.92373e+07	1.92813e+08	4.44736e+07	3.65257e+07	1.37522e+08	1.9341e+08	7.54657e+07	3.84574e+07	6.30571e+07	5.18161	1.02149	5.51163	4.09935	5.09223	2.1822	7.64884	5.44172	1.02743	5.62051	2.0615	4.51152	1.80182	3.67728	1.0502	1.00581	1.01976	0.502885	0.885962	0.825691	0.480763
H3 K27me3/K36me1	4.01518e+07	2.1242e+07	4.32319e+07	4.50139e+07	3.27224e+07	1.18993e+07	3.46795e+07	3.68652e+07	4.93864e+07	6.57728e+07	1.4071e+08	4.64863e+07	2.93592e+07	4.32378e+07	0.90567	0.655395	0.717393	0.994255	0.795544	0.527375	1.37573	4.51077	1.38919	2.68812	1.49978	2.77906	1.37555	2.52149	4.98059	2.11962	3.74707	1.50845	3.49329	2.60829	1.83284
H3 K36me3/K27me1	4.81166e+07	2.45192e+07	6.88155e+07	4.38222e+07	3.98083e+07	1.15826e+07	1.80362e+07	2.52793e+07	4.89118e+07	4.56081e+07	1.08183e+08	3.93003e+07	3.04894e+07	1.61632e+07	1.08533	0.75651	1.14193	0.967933	0.967814	0.513342	0.715494	3.09314	1.37584	1.86399	1.15309	2.34947	1.4285	0.942586	2.84996	1.81866	1.63232	1.19129	2.4276	2.78274	1.31739
tot	4.43338e+09	3.24109e+09	6.02625e+09	4.5274e+09	4.11321e+09	2.25632e+09	2.52081e+09	8.17271e+08	3.55506e+09	2.4468e+09	9.38198e+09	1.67273e+09	2.13437e+09	1.71478e+09
