# Supplementary material for: PAT-H-MS coupled with laser microdissection to study histone post-translational modifications in selected cell populations from pathology samples
Source: Clin Epigenetics. 2017 Jul 11;9:69. doi: 10.1186/s13148-017-0369-8 (PMC5504751; doi:10.1186/s13148-017-0369-8)
Supplement: Supplementary file 3 — Dataset containing the measured AUCs and L/H ratios for the breast cancer samples shown in Figs. 3, 4, and 5 and Additional file 2: Figure S1. (XLSX 105 kb) [file 13148_2017_369_MOESM3_ESM.xlsx]

## Sheet: legend
Samples analyzed
Spreadsheet #1: LMD-PAT-H-MS	LuA 1	2 replicates	Luminal A		AUC = area under the curve
	LuA 2	2 replicates			%RA = % relative abundances
	LuA 3	2 replicates			L/H %RA ratios = ratios of %RA values for light and heavy channels
	TN 1	2 replicates + sample 1 section	Triple Negative
	TN 2	2 replicates
	TN 3	2 replicates
Spreadsheet #2: classical PAT-H-MS	LuA 1	2 replicates	Luminal A
	LuA 2	2 replicates
	LuA 3	2 replicates
	TN 1	2 replicates + sample 1 section	Triple Negative
	TN 2	2 replicates
	TN 3	2 replicates
Spreadsheet #3: classical PAT-H-MS additional cases for K36me1 profiling	1	1 replicate	Luminal A	Samples from Noberini et al., MCP, 2016
	2	1 replicate
	3	1 replicate
	4	1 replicate
	5	1 replicate
	6	1 replicate
	7	1 replicate
	8	1 replicate
	9	1 replicate
	10	1 replicate
	11	1 replicate	Triple Negative	Samples from Noberini et al., MCP, 2016
	12	1 replicate
	13	1 replicate
	14	1 replicate
	15	1 replicate
	16	1 replicate
	17	1 replicate
	18	1 replicate
	19	1 replicate
	20	1 replicate

## Sheet: #1- LMD-PAT-H-MS
Peptide	AUC heavy													AUC light													%RA heavy													%RA light
	LuA1		LuA2		LuA3		TN1			TN2		TN3		LuA1		LuA2		LuA3		TN1			TN2		TN3		LuA1		LuA2		LuA3		TN1			TN2		TN3		LuA1		LuA2		LuA3		TN1			TN2
	1	2	1	2	1	2	1	2	1 section	1	2	1	2	1	2	1	2	1	2	1	2	1 section	1	2	1	2	1	2	1	2	1	2	1	2	1 section	1	2	1	2	1	2	1	2	1	2	1	2	1 section	1
H3 3-8 unmod	1.61926e+09	2.74176e+09	1.54883e+09	9.28226e+09	1.15169e+09	2.10802e+09	1.39791e+09	2.48993e+09	1.96205e+09	1.69476e+09	1.75023e+09	2.43987e+09	1.6613e+09	7.10117e+08	1.15599e+09	3.38358e+08	1.87071e+09	3.51169e+08	4.13664e+08	3.63891e+08	9.38513e+08	5.96523e+08	4.42119e+08	6.89836e+08	5.06124e+08	5.29836e+08	66.276	78.5811	73.3698	85.7859	63.124	76.727	58.666	76.224	73.9759	62.4883	75.2559	78.3093	72.3996	51.8213	66.7175	70.2113	84.9914	48.0246	71.4516	45.2584	69.2762	65.1146	48.5587
H3 K4me1	7.00342e+08	5.88514e+08	4.79459e+08	1.03289e+09	5.90122e+08	5.06959e+08	8.80148e+08	6.34893e+08	5.89047e+08	8.79755e+08	4.86852e+08	5.03751e+08	5.30814e+08	6.12802e+08	5.19141e+08	1.27291e+08	2.36176e+08	3.67214e+08	1.42817e+08	4.14235e+08	3.62339e+08	3.04658e+08	4.26727e+08	3.47168e+08	1.47828e+08	2.69295e+08	28.6649	16.8673	22.7126	9.54586	32.3445	18.4521	36.9372	19.4359	22.209	32.4378	20.9335	16.1682	23.1329	44.7196	29.9619	26.4136	10.7301	50.2189	24.6687	51.5199	26.746	33.2555	46.8681
H3 K4me2	1.14057e+07	5.36471e+06	1.01632e+07	1.24401e+07	1.03904e+07	1.09802e+07	2.81393e+07	6.67801e+06	1.00956e+07	2.68184e+07	9.00621e+06	8.39246e+06	5.37042e+06	9.34763e+06	4.1562e+06	4.40143e+06	5.1835e+06	4.76137e+06	3.64282e+06	1.22741e+07	4.32086e+06	4.96005e+06	1.32309e+07	6.64295e+06	4.012e+06	3.91176e+06	0.466834	0.153757	0.481443	0.11497	0.569497	0.399654	1.18092	0.204433	0.380638	0.988833	0.387247	0.269362	0.234043	0.682149	0.239873	0.913321	0.2355	0.651147	0.629218	1.52658	0.318944	0.541424	1.45317
H3 K4ac	1.12196e+08	1.53443e+08	7.25366e+07	4.92676e+08	7.22855e+07	1.21471e+08	7.66271e+07	1.35094e+08	9.10907e+07	1.10794e+08	7.96169e+07	1.63669e+08	9.71416e+07	3.8053e+07	5.33789e+07	1.18637e+07	8.89885e+07	8.08303e+06	1.88186e+07	1.36294e+07	4.95675e+07	9.97151e+06	2.84079e+07	2.95387e+07	2.55334e+07	2.3411e+07	4.59219	4.39781	3.43615	4.55328	3.96196	4.42127	3.21582	4.13563	3.43443	4.08512	3.42335	5.25307	4.23343	2.77695	3.08073	2.46179	4.04298	1.10541	3.25051	1.69514	3.65882	1.08846	3.12009
tot	2.4432e+09	3.48909e+09	2.11099e+09	1.08203e+10	1.82449e+09	2.74743e+09	2.38282e+09	3.26659e+09	2.65228e+09	2.71213e+09	2.3257e+09	3.11568e+09	2.29463e+09	1.37032e+09	1.73267e+09	4.81915e+08	2.20106e+09	7.31228e+08	5.78943e+08	8.04029e+08	1.35474e+09	9.16113e+08	9.10484e+08	1.07319e+09	6.83498e+08	8.26453e+08
H3 9-17 unmod	1.59266e+09	1.37309e+09	1.72594e+09	1.92875e+09	1.6886e+09	9.03933e+08	2.04597e+09	1.15059e+09	1.32832e+09	1.96351e+09	9.9148e+08	1.3793e+09	9.69966e+08	2.17913e+09	2.1723e+09	1.58483e+09	1.59261e+09	2.03036e+09	6.22391e+08	1.77484e+09	1.27551e+09	1.41025e+09	1.0895e+09	8.96747e+08	6.69245e+08	9.90507e+08	21.9752	25.6613	26.7238	23.5328	24.2888	22.4571	23.3948	23.5986	22.352	21.5816	24.3169	24.161	23.3615	28.6418	33.2374	31.3558	28.8727	29.5298	25.5359	25.995	25.7913	27.9142	22.2691
H3 K9me1	1.35604e+09	9.2735e+08	1.25171e+09	1.52888e+09	1.31605e+09	7.0552e+08	1.53113e+09	9.05474e+08	1.08849e+09	1.76631e+09	7.94968e+08	9.56263e+08	7.25388e+08	1.39753e+09	1.09351e+09	1.0162e+09	1.15235e+09	1.30929e+09	4.39798e+08	1.1594e+09	9.69543e+08	9.9469e+08	1.03733e+09	7.42186e+08	5.6069e+08	7.48891e+08	18.7105	17.3311	19.3811	18.6541	18.93	17.5278	17.5079	18.5712	18.3163	19.4141	19.4973	16.7508	17.4709	18.3687	16.7314	20.1055	20.8911	19.0426	18.0443	16.9811	19.6045	19.6888	21.2029
H3 K9me2	5.40845e+08	3.36512e+08	4.06518e+08	6.30466e+08	4.55653e+08	3.39414e+08	5.79848e+08	3.44456e+08	4.6677e+08	7.38531e+08	2.82657e+08	4.45304e+08	3.14955e+08	3.32558e+08	2.29287e+08	2.75476e+08	3.83501e+08	2.4585e+08	1.78216e+08	2.87499e+08	2.62114e+08	2.77348e+08	3.22447e+08	2.04247e+08	2.08812e+08	2.49905e+08	7.4625	6.289	6.29438	7.69238	6.55412	8.43232	6.63034	7.06478	7.8545	8.11744	6.9324	7.80034	7.58564	4.37103	3.50821	5.45029	6.95254	3.57568	7.31198	4.21082	5.30004	5.4898	6.59077
H3 K9me3	3.6649e+08	2.29258e+08	2.49746e+08	4.14024e+08	2.6614e+08	2.15401e+08	3.49472e+08	2.18247e+08	2.98126e+08	4.4434e+08	1.77002e+08	2.89517e+08	2.30943e+08	2.26648e+08	1.71681e+08	1.38737e+08	2.2871e+08	1.28918e+08	7.67724e+07	3.33094e+08	2.66194e+08	3.14207e+08	1.92305e+08	1.29492e+08	1.80561e+08	2.79303e+08	5.05677	4.28456	3.86698	5.05155	3.82816	5.35138	3.99608	4.47624	5.01667	4.88389	4.34112	5.07145	5.56223	2.97898	2.62681	2.74492	4.14632	1.875	3.14987	4.87862	5.38254	6.21938	3.93069
H3 K14Ac	1.32626e+09	1.16314e+09	1.2487e+09	1.51134e+09	1.34265e+09	7.57652e+08	1.85663e+09	9.61644e+08	1.12751e+09	1.61181e+09	7.91858e+08	1.10311e+09	7.69691e+08	1.74183e+09	1.66344e+09	9.88421e+08	1.01272e+09	1.58617e+09	5.07219e+08	1.82234e+09	9.09682e+08	9.08946e+08	9.04571e+08	6.5322e+08	6.78745e+08	7.38659e+08	18.2995	21.7376	19.3344	18.4401	19.3128	18.823	21.2298	19.7233	18.9729	17.7159	19.421	19.323	18.5379	22.894	25.4515	19.5559	18.3597	23.0695	20.8106	26.6907	18.3941	17.9916	18.4893
H3 K9me1/K14Ac	1.23506e+09	7.87904e+08	1.01246e+09	1.27368e+09	1.18173e+09	6.11854e+08	1.42561e+09	7.88403e+08	9.50916e+08	1.54555e+09	6.33549e+08	8.52904e+08	6.40218e+08	1.11564e+09	7.59793e+08	6.7173e+08	7.07765e+08	1.03764e+09	3.59204e+08	8.02585e+08	7.27242e+08	6.07355e+08	8.12169e+08	4.98053e+08	5.68024e+08	5.58763e+08	17.0412	14.725	15.6765	15.5403	16.9981	15.2008	16.3013	16.1701	16.0014	16.9876	15.5384	14.9402	15.4196	14.6636	11.6252	13.2902	12.8312	15.0916	14.7377	11.755	14.7051	12.0219	16.6006
H3 K9me2/K14Ac	4.50995e+08	2.73499e+08	3.02552e+08	4.85746e+08	3.76032e+08	2.67337e+08	4.89541e+08	2.73386e+08	3.77845e+08	5.79802e+08	2.16774e+08	3.72613e+08	2.61904e+08	2.3306e+08	1.31529e+08	1.82659e+08	2.12663e+08	1.91425e+08	1.3724e+08	1.94606e+08	1.80699e+08	1.79736e+08	252353821	1.34917e+08	2.19925e+08	2.01502e+08	6.22276	5.11137	4.6846	5.92665	5.40886	6.64167	5.59771	5.60714	6.35813	6.3728	5.31657	6.52703	6.30791	3.06326	2.01246	3.61391	3.8554	2.78411	5.63079	2.85028	3.65381	3.55766	5.15807
H3 K9me3/K14Ac	2.19988e+08	1.35467e+08	1.48416e+08	2.52691e+08	1.68986e+08	1.30723e+08	2.48013e+08	1.24637e+08	1.88455e+08	2.54437e+08	1.09722e+08	1.84274e+08	1.4873e+08		1.30005e+06			1.14856e+06		1.4915e+08	1.61653e+08	1.699e+08	5.65431e+07		8.21949e+07	1.79202e+08	3.03536	2.53172	2.29801	3.08311	2.4307	3.24765	2.83593	2.5563	3.17119	2.7966	2.69104	3.22792	3.58214	0	0.0198915	0	0	0.0167048	0	2.18451	3.26869	3.36298	1.15573
H3 K9Ac/K14Ac	1.59167e+08	1.24586e+08	1.12392e+08	1.70398e+08	1.56318e+08	9.33158e+07	2.1917e+08	1.08839e+08	1.1629e+08	1.93794e+08	7.93148e+07	1.25492e+08	9.01943e+07	3.81826e+08	3.12877e+08	1.96287e+08	2.25665e+08	3.44815e+08	1.16476e+08	3.04102e+08	1.92869e+08	1.89642e+08	2.25188e+08	1.3676e+08	1.52572e+08	1.57921e+08	2.19616	2.32836	1.74023	2.07904	2.24849	2.31832	2.50613	2.23229	1.95685	2.13006	1.94527	2.19823	2.17232	5.01859	4.78718	3.88353	4.09111	5.01504	4.77885	4.454	3.89988	3.75374	4.60282
tot	7.24751e+09	5.3508e+09	6.45843e+09	8.19597e+09	6.95216e+09	4.02515e+09	8.74538e+09	4.87568e+09	5.94271e+09	9.09808e+09	4.07732e+09	5.70877e+09	4.15199e+09	7.60823e+09	6.53572e+09	5.05434e+09	5.51599e+09	6.87561e+09	2.43732e+09	6.82762e+09	4.9455e+09	5.05207e+09	4.8924e+09	3.39562e+09	3.32077e+09	4.10465e+09
H3 18-26 unmod	9.89811e+09	1.19283e+10	1.01703e+10	1.81557e+10	1.15369e+10	9.91115e+09	1.40763e+10	1.05173e+10	9.26882e+09	1.2606e+10	9.40677e+09	7.18087e+09	9.10162e+09	5.37895e+09	7.5773e+09	5.40335e+09	8.43299e+09	6.56575e+09	4.14177e+09	6.82194e+09	7.26566e+09	5.5394e+09	4.52209e+09	5.1559e+09	2.99062e+09	6.24954e+09	71.643	67.2217	76.6663	79.7518	70.1124	79.8452	75.6209	71.233	74.0551	79.9711	76.9272	77.2549	71.0681	57.3882	55.8597	64.0343	66.1084	56.7391	63.6399	61.0423	63.0335	63.4159	60.5619
H3 K18 (23) Ac	3.50995e+09	5.31573e+09	2.69333e+09	3.8331e+09	4.41779e+09	2.08645e+09	3.88866e+09	3.77182e+09	2.86672e+09	2.56601e+09	2.5087e+09	1.7816e+09	3.29024e+09	3.5554e+09	5.35649e+09	2.6843e+09	3.82525e+09	4.40733e+09	2.09076e+09	3.88721e+09	3.76539e+09	2.87357e+09	2.55197e+09	2.50791e+09	1.77235e+09	3.30439e+09	25.4052	29.9566	20.3031	16.8375	26.848	16.8087	20.8907	25.5462	22.9042	16.2785	20.5158	19.1672	25.6911	37.9327	39.488	31.8112	29.9872	38.0867	32.1253	34.7825	32.6668	32.897	34.1772
H3 K18Ac/K23Ac	4.07819e+08	5.00713e+08	4.02035e+08	7.76467e+08	5.00175e+08	4.15349e+08	6.4934e+08	4.75552e+08	3.80578e+08	5.91187e+08	3.12673e+08	3.32569e+08	4.1504e+08	4.38573e+08	6.31085e+08	3.50558e+08	4.98058e+08	5.98751e+08	2.75608e+08	4.66603e+08	4.95609e+08	3.22073e+08	3.9283e+08	2.96798e+08	2.7969e+08	4.31609e+08	2.95181	2.82175	3.03065	3.41075	3.03968	3.3461	3.48839	3.22087	3.04071	3.75042	2.55699	3.57792	3.24075	4.67915	4.65235	4.15441	3.90441	5.17421	4.23482	4.17513	4.29967	3.68714	5.26095
tot	1.38159e+10	1.77448e+10	1.32656e+10	2.27653e+10	1.64548e+10	1.2413e+10	1.86143e+10	1.47647e+10	1.25161e+10	1.57632e+10	1.22281e+10	9.29504e+09	1.28069e+10	9.37292e+09	1.35649e+10	8.43821e+09	1.27563e+10	1.15718e+10	6.50814e+09	1.11758e+10	1.15267e+10	8.73504e+09	7.4669e+09	7.96061e+09	5.04267e+09	9.98555e+09
H3 27-40 unmod	2.6187e+07	8.27981e+06	2.37236e+07	3.06782e+07	2.83865e+07	1.25952e+07	4.66905e+07	1.61222e+07	2.62651e+07	4.93675e+07	1.67831e+07	2.46661e+07	1.88742e+07	8.8052e+06	3.63016e+06	3.49718e+06	3.54912e+06	9.06209e+06	1.88736e+06	8.74446e+06	6.85292e+06	6.29766e+06	2.11614e+07	1.04003e+07	1.08861e+07	8.96178e+06	11.1005	15.4077	12.5706	13.0421	12.2082	14.5593	14.6544	14.765	11.38	10.7357	12.9364	14.5484	11.2086	6.2213	10.6733	6.34534	5.81679	5.34104	10.1897	7.56121	10.7718	6.10054	10.8057
H3 K27me1	3.64504e+07	2.06068e+07	2.91403e+07	4.5346e+07	3.80548e+07	1.86635e+07	4.94072e+07	2.4304e+07	3.4239e+07	7.9312e+07	2.27559e+07	2.98716e+07	2.56011e+07	2.32886e+07	1.57074e+07	7.63072e+06	1.06387e+07	2.30716e+07	3.93339e+06	1.53609e+07	1.26783e+07	1.3475e+07	4.69458e+07	2.09735e+07	1.28234e+07	1.47793e+07	15.451	38.3468	15.4408	19.2777	16.3663	21.5739	15.507	22.258	14.8348	17.2475	17.5403	17.6187	15.2034	16.4545	46.1824	13.8453	17.4362	13.598	21.2361	13.2824	19.9284	13.0532	23.9721
H3 K36me1	1.21653e+07	4.08332e+06	1.24599e+07	1.50165e+07	1.26937e+07	5.07003e+06	2.06935e+07	7.0924e+06	1.41839e+07	2.44217e+07	8.87256e+06	1.24244e+07	7.70526e+06	4.18351e+06	1.20441e+06	349882	1.02901e+06	3.97749e+06	714857	4.89123e+06	3.76215e+06	5.29638e+06	5.95646e+06	2.81273e+06	4.45101e+06	4.01602e+06	5.15679	7.59856	6.60225	6.38387	5.45922	5.86065	6.4949	6.49534	6.14549	5.31085	6.83898	7.3281	4.57584	2.95585	3.54116	0.634829	1.68648	2.34427	3.85946	4.22938	5.91354	5.13059	3.04157
H3 K27me2	4.64887e+07	1.92997e+06	3.36261e+07	3.23396e+07	3.46079e+07	8.04544e+06	5.10477e+07	1.11386e+07	3.61937e+07	6.65672e+07	1.87815e+07	2.61552e+07	2.08474e+07	3.27019e+07	1.55724e+06	1.36226e+07	1.14742e+07	2.73543e+07	2.21426e+06	1.48122e+07	6.06048e+06	1.35983e+07	3.66422e+07	1.44724e+07	9.65e+06	1.07025e+07	19.7062	3.59144	17.8177	13.7484	14.8839	9.30004	16.0219	10.2009	15.6818	14.476	14.4768	15.4267	12.3804	23.1055	4.57855	24.717	18.8056	16.1222	11.9546	12.8079	9.52617	13.1726	18.7107
H3 K36me2	1.02266e+07	720592	7.1023e+06	8.82441e+06	8.33996e+06	2.53026e+06	1.17295e+07	3.76734e+06	1.15682e+07	1.95995e+07	3.50519e+06	7.64103e+06	7.57911e+06	2.48433e+06	319851	39969.1	826080	2.4973e+06	449041	282970	140518	2.31804e+06	2.27683e+06	1.03062e+06	1.70595e+06	2.33745e+06	4.335	1.34093	3.76335	3.75147	3.58678	2.92482	3.68145	3.45019	5.01219	4.2622	2.70181	4.50678	4.50092	1.7553	0.940415	0.0725205	1.35389	1.47187	2.42434	0.244681	0.220873	2.24548	1.16262
H3K27me3	2.30074e+07	208781	1.51382e+07	1.38575e+07	2.38065e+07	3.45838e+06	2.17685e+07	4.5655e+06	2.49355e+07	3.58777e+07	7.52344e+06	1.26985e+07	1.19708e+07	1.63398e+07	153262	7.65253e+06	6.96754e+06	2.09708e+07	1.31291e+06	6.27862e+06	2.25317e+06	7.86231e+06	2.02591e+07	6.1721e+06	5.49611e+06	5.25182e+06	9.75265	0.388516	8.02141	5.89116	10.2385	3.99767	6.83231	4.18116	10.8039	7.80213	5.79908	7.48974	7.10898	11.5449	0.450614	13.8848	11.4194	12.3598	7.08831	5.42904	3.54165	7.6162	10.345
H3 K27me2/K36me1	2.3458e+07	925072	1.30772e+07	2.08778e+07	3.13246e+07	8.69111e+06	3.62398e+07	8.79883e+06	1.95281e+07	4.06456e+07	7.66646e+06	1.24554e+07	1.60366e+07	1.79254e+07	1.0746e+06	6.53156e+06	9.76005e+06	3.15103e+07	3.3699e+06	2.09082e+07	7.44466e+06	1.39868e+07	1.73029e+07	5.13236e+06	5.37596e+06	1.49395e+07	9.94368	1.72144	6.92929	8.87566	13.4718	10.0464	11.3743	8.05812	8.46099	8.83898	5.90932	7.34636	9.52349	12.6651	3.15951	11.8509	15.9961	18.5716	18.1938	18.0791	11.7019	13.549	8.83545
H3 K27me1/K36me2	1.38967e+07	1.95256e+06	1.71318e+07	1.43484e+07	1.27087e+07	4.26516e+06	1.81589e+07	7.20063e+06	2.34839e+07	4.21914e+07	9.4558e+06	1.4934e+07	1.45899e+07	8.47956e+06	407358	2.96049e+06	1.89719e+06	1.26723e+07	497848	1.36412e+07	3.92759e+06	12973595	9.38459e+06	3.08282e+06	6.48715e+06	1.03261e+07	5.89072	3.63347	9.07774	6.09985	5.46567	4.93026	5.69938	6.59446	10.175	9.17512	7.28854	8.80828	8.66434	5.99122	1.1977	5.37155	3.10938	7.46886	2.68784	11.7954	6.17358	12.5675	4.79209
H3 K27me1/K36me1	3.08718e+07	1.50312e+07	2.0586e+07	3.71221e+07	2.75716e+07	1.35394e+07	4.06814e+07	1.85076e+07	2.73078e+07	5.22909e+07	1.73025e+07	2.43466e+07	1.87611e+07	1.90555e+07	9.91452e+06	3.36935e+06	5.72989e+06	1.54959e+07	2.84256e+06	1.83279e+07	1.30967e+07	1.71098e+07	1.60209e+07	8.29992e+06	1.08743e+07	1.35865e+07	13.0863	27.9711	10.9081	15.7815	11.8578	15.6507	12.7683	16.9495	11.8317	11.3714	13.3368	14.36	11.1415	13.4636	29.1503	6.11339	9.39093	9.13301	15.3467	15.8479	20.5861	16.5742	8.18081
H3 K27me2/K36me2	1.06473e+07		1.24816e+07	9.03928e+06	7.89364e+06	7.81154e+06	9.41278e+06	4.9355e+06	4.2655e+06	2.99591e+07	1.35406e+07	1.85547e+06	1.99096e+07	2.7938e+06		6.04531e+06	3.10739e+06	6.10356e+06	846887	6.15817e+06	5.46979e+06	3.7054e+06	7.42788e+06	5.70244e+06	955756	1.92626e+07	4.5133		6.61372	3.84282	3.39484	9.02967	2.95431	4.52002	1.84813	6.51505	10.4371	1.09438	11.8235	1.97395		10.9687	5.09282	3.59733	4.57227	5.32488	8.59769	3.58942	3.79293
H3 K27me3/K36me1			1.51281e+06	5.841e+06	3.64463e+06	1.3039e+06	7.96426e+06	1.90757e+06	5.102e+06	1.00218e+07	2.52424e+06	1.04983e+06	3.98515e+06	4.93182e+06		3.0389e+06	5.82724e+06	1.30347e+07	453212	4.60307e+06	1.40331e+06	3.67344e+06	7.34332e+06	2.91345e+06	1.5882e+06	3.69381e+06			0.801604	2.48315	1.56745	1.50723	2.49967	1.74699	2.21056	2.17939	1.94569	0.619204	2.36662	3.48457		5.51383	9.55048	7.68241	2.44686	3.98021	2.20579	3.55845	3.74974
H3 K36me3/K27me1	2.5096e+06		2.74305e+06	1.93462e+06	3.48658e+06	535842	4.8178e+06	852027	3.72862e+06	9.59092e+06	1.02374e+06	1.44696e+06	2.52974e+06	543857	42897.8	375734	208641	3.91856e+06		1.64e+06	529668	2.93469e+06	5.11372e+06	747449	622627	2.16749e+06	1.0638		1.45348	0.822455	1.49948	0.619401	1.51212	0.780301	1.61551	2.08568	0.7891	0.853436	1.50231	0.384261	0.126127	0.681737	0.34195	2.30953		1.41808	0.832558	2.84283	2.61124
tot	2.35909e+08	5.37381e+07	1.88723e+08	2.35225e+08	2.32519e+08	8.65097e+07	3.18612e+08	1.09192e+08	2.30801e+08	4.59845e+08	1.29735e+08	1.69545e+08	1.6839e+08	1.41533e+08	3.40118e+07	5.51143e+07	6.10151e+07	1.69669e+08	1.85222e+07	1.15649e+08	6.36193e+07	1.03231e+08	1.95835e+08	8.174e+07	7.09166e+07	1.10025e+08
[truncated: 16 more columns]

## Sheet: #2 - classical PAT-H-MS
Peptide	AUC heavy												AUC light												%RA heavy												%RA light												L/H %RA ratios
	LuA1		LuA2		LuA3		TN1		TN2		TN3		LuA1		LuA2		LuA3		TN1		TN2		TN3		LuA1		LuA2		LuA3		TN1		TN2		TN3		LuA1		LuA2		LuA3		TN1		TN2		TN3		LuA1
	1	2	1	2	1	2	1	2	1	2	1	2	1	2	1	2	1	2	1	2	1	2	1	2	1	2	1	2	1	2	1	2	1	2	1	2	1	2	1	2	1	2	1	2	1	2	1	2	1
H3 3-8 unmod	1.63691e+09	3.57286e+09	3.16182e+09	1.50404e+09	1.31769e+09	2.40061e+09	2.00073e+09	2.53659e+09	1.21368e+09	2.23469e+09	1.96377e+09	4.72359e+09	6.73942e+08	1.62789e+09	7.56717e+08	5.05875e+08	2.25764e+08	4.67551e+08	8.75921e+08	1.2935e+09	6.89812e+08	1.58684e+09	6.51026e+08	1.6222e+09	68.8797	81.4725	79.7498	72.3261	69.4108	82.3036	73.2611	80.0181	74.8273	77.5937	66.4036	86.2679	56.6211	71.8143	76.9263	70.5813	61.0707	77.7324	64.7868	73.3849	66.4734	68.8564	60.02	82.6931	0.822028
H3 K4me1	6.04074e+08	6.34503e+08	5.9496e+08	4.71572e+08	4.57037e+08	3.57035e+08	6.13252e+08	4.96563e+08	3.25302e+08	5.15908e+08	8.35422e+08	5.82685e+08	4.7107e+08	5.66374e+08	1.72228e+08	1.82846e+08	1.21234e+08	1.083e+08	4.2693e+08	4.00416e+08	3.04558e+08	6.28078e+08	3.87828e+08	2.75759e+08	25.419	14.4687	15.0065	22.6769	24.075	12.2408	22.4556	15.6644	20.0558	17.9135	28.2492	10.6417	39.5769	24.9855	17.5083	25.5113	32.7947	18.0054	31.5776	22.717	29.3486	27.2537	35.7549	14.0571	1.55698
H3 K4me2	1.9566e+07	6.16898e+06	1.88633e+07	3.18615e+06	2.92878e+07	4.94664e+06	1.14643e+07	6.34592e+06	9.3629e+06	6.78977e+06	2.50706e+07	1.99682e+07	1.30555e+07	5.18254e+06	1.00032e+07	2.31769e+06	8.84468e+06	1.90673e+06	8.09569e+06	5.93396e+06	9.27234e+06	8.85231e+06	1.8605e+07	1.58181e+07	0.823321	0.140672	0.475784	0.153216	1.54277	0.169593	0.41979	0.200186	0.577251	0.235757	0.847744	0.364684	1.09686	0.228627	1.0169	0.323371	2.39255	0.317003	0.598791	0.336655	0.893525	0.384122	1.71525	0.806344	1.33224
H3 K4ac	1.15924e+08	1.71828e+08	1.8903e+08	1.00727e+08	9.43779e+07	1.54181e+08	1.05512e+08	1.30519e+08	7.36323e+07	1.22602e+08	1.33065e+08	1.49244e+08	3.21988e+07	6.73597e+07	4.4743e+07	2.56875e+07	1.38337e+07	2.37304e+07	4.10587e+07	6.27751e+07	3.40843e+07	8.07927e+07	2.72237e+07	4.79347e+07	4.87799	3.91821	4.76787	4.84375	4.97147	5.28601	3.86356	4.1173	4.53965	4.25703	4.49949	2.72567	2.70518	2.97156	4.54848	3.584	3.7421	3.94528	3.03688	3.56145	3.28451	3.50578	2.50983	2.44352	0.554569
tot	2.37647e+09	4.38536e+09	3.96467e+09	2.07952e+09	1.89839e+09	2.91677e+09	2.73096e+09	3.17001e+09	1.62198e+09	2.87999e+09	2.95733e+09	5.47549e+09	1.19027e+09	2.26681e+09	9.83691e+08	7.16727e+08	3.69676e+08	6.01488e+08	1.35201e+09	1.76263e+09	1.03773e+09	2.30456e+09	1.08468e+09	1.96171e+09
H3 9-17 unmod	1.68598e+09	1.68598e+09	1.78224e+09	8.41296e+08	1.19569e+09	1.19569e+09	1.88176e+09	1.03052e+09	9.42434e+08	1.14965e+09	2.20794e+09	1.23782e+09	2.41216e+09	1.64399e+09	1.9378e+09	1.29268e+09	7.87062e+08	7.11595e+08	2.89481e+09	1.94784e+09	1.38618e+09	2.24075e+09	2.08516e+09	1.26028e+09	23.8136	23.8136	19.0221	23.8426	27.1647	27.1647	25.3552	24.8278	23.6874	24.3505	23.2798	24.6694	29.2074	29.7972	23.7031	27.9704	28.7237	27.4938	29.568	29.1519	24.3848	24.6984	21.6633	23.5743	1.2265
H3 K9me1	1.19035e+09	1.19035e+09	1.68196e+09	6.9653e+08	6.85011e+08	6.85011e+08	1.51021e+09	8.10577e+08	6.96361e+08	9.19286e+08	1.67375e+09	9.58449e+08	1.36315e+09	1.15579e+09	1.52177e+09	9.21038e+08	4.20985e+08	4.38343e+08	2.07889e+09	1.39312e+09	1.0487e+09	1.87291e+09	1.59565e+09	1.01446e+09	16.8132	16.8132	17.9518	19.7399	15.5627	15.5627	20.3488	19.5288	17.5025	19.4712	17.6474	19.1017	16.5056	20.9486	18.6142	19.929	15.3638	16.9362	21.234	20.8499	18.448	20.644	16.5776	18.9761	0.981708
H3 K9me2	3.89109e+08	3.89109e+08	9.93987e+08	2.16775e+08	2.02567e+08	2.02567e+08	4.2497e+08	2.8094e+08	3.26625e+08	3.15616e+08	5.91057e+08	4.56631e+08	2.70445e+08	2.30782e+08	7.32747e+08	2.42693e+08	9.57526e+07	1.74371e+08	3.79766e+08	3.33074e+08	3.80056e+08	5.07055e+08	4.95928e+08	4.02531e+08	5.49598	5.49598	10.609	6.14348	4.6021	4.6021	5.72615	6.76851	8.20947	6.68501	6.23189	9.10055	3.27467	4.18291	8.96296	5.25129	3.49447	6.73715	3.87898	4.98489	6.6857	5.58895	5.15231	7.52957	0.59583
H3 K9me3	2.20055e+08	2.20055e+08	6.57376e+08	1.37058e+08	1.01666e+08	1.01666e+08	2.8807e+08	1.80435e+08	2.21338e+08	2.22815e+08	3.62896e+08	1.83967e+08	1.56241e+08	1.63128e+08	4.50295e+08	1.33084e+08	4.59128e+07	1.09656e+08	4.30986e+08	3.80768e+08	2.60726e+08	3.79864e+08	3.49687e+08	1.87587e+08	3.10817	3.10817	7.01625	3.88426	2.30975	2.30975	3.88152	4.34711	5.56317	4.7194	3.82625	3.66642	1.89184	2.95669	5.50801	2.87962	1.67558	4.23676	4.40215	5.69869	4.58653	4.18701	3.63298	3.50893	0.608665
H3 K14Ac	1.61145e+09	1.61145e+09	1.44349e+09	7.0936e+08	1.09366e+09	1.09366e+09	1.47355e+09	7.90562e+08	7.49851e+08	9.28861e+08	2.04312e+09	9.041e+08	2.16277e+09	1.16597e+09	1.45076e+09	9.83123e+08	7.46977e+08	5.62999e+08	1.84058e+09	1.18526e+09	1.08053e+09	1.72308e+09	2.14718e+09	1.03507e+09	22.7609	22.7609	15.4065	20.1035	24.8468	24.8468	19.855	19.0465	18.8469	19.674	21.5419	18.0185	26.1878	21.1331	17.7456	21.2724	27.2608	21.7525	18.7999	17.739	19.008	18.9924	22.3075	19.3615	1.15056
H3 K9me1/K14Ac	1.24323e+09	1.24323e+09	1.44295e+09	5.85728e+08	7.1843e+08	7.1843e+08	1.21343e+09	6.7381e+08	5.90949e+08	7.19302e+08	1.57514e+09	7.53324e+08	1.19815e+09	8.08042e+08	1.11138e+09	6.94686e+08	3.92355e+08	3.54943e+08	1.26599e+09	8.47315e+08	8.09815e+08	1.39254e+09	1.61168e+09	8.28057e+08	17.56	17.56	15.4008	16.5997	16.3219	16.3219	16.35	16.2337	14.8531	15.2354	16.6077	15.0136	14.5077	14.6457	13.5943	15.0313	14.3189	13.7139	12.931	12.6812	14.2458	15.3492	16.7441	15.4893	0.826177
H3 K9me2/K14Ac	3.72174e+08	3.72174e+08	8.11794e+08	1.76398e+08	1.96007e+08	1.96007e+08	3.15334e+08	2.00062e+08	2.45417e+08	2.33808e+08	5.37053e+08	3.37096e+08	2.25872e+08	1.38899e+08	5.13453e+08	1.64405e+08	9.01699e+07	1.20866e+08	2.55758e+08	1.75594e+08	2.92022e+08	3.44047e+08	4.64067e+08	3.17427e+08	5.25678	5.25678	8.66438	4.99917	4.45307	4.45307	4.24887	4.81998	6.16837	4.95225	5.6625	6.71825	2.73495	2.51754	6.28056	3.55733	3.29073	4.66986	2.61235	2.62799	5.13706	3.79222	4.8213	5.93765	0.520272
H3 K9me3/K14Ac	1.73043e+08	1.73043e+08	3.98092e+08	8.11715e+07	7.20492e+07	7.20492e+07	1.64793e+08	1.06074e+08	1.2675e+08	1.34355e+08	2.52265e+08	1.10338e+08	1.03321e+07		1.80824e+08	2.40096e+06		1.78559e+06	2.77472e+08	1.94832e+08	2.00343e+08	2.62172e+08	4.00332e+08	1.13485e+08	2.44415	2.44415	4.24889	2.30043	1.63688	1.63688	2.22046	2.55558	3.18577	2.84574	2.65979	2.199	0.125106	0	2.21184	0.051951	0	0.0689897	2.83413	2.91592	3.52431	2.88976	4.15915	2.1228	0.0511857
H3 K9Ac/K14Ac	1.945e+08	1.945e+08	1.57439e+08	8.42218e+07	1.36542e+08	1.36542e+08	1.4947e+08	7.77008e+07	7.89103e+07	9.75659e+07	2.41167e+08	7.5895e+07	4.5959e+08	2.10669e+08	2.7627e+08	1.87477e+08	1.60901e+08	1.13646e+08	3.66103e+08	2.23868e+08	2.26239e+08	3.50023e+08	4.75657e+08	1.87104e+08	2.74722	2.74722	1.68036	2.38688	3.10208	3.10208	2.01399	1.872	1.98335	2.06652	2.54278	1.51257	5.56491	3.81836	3.37934	4.05655	5.87206	4.39093	3.73942	3.35048	3.97985	3.85809	4.94171	3.49989	2.02565
tot	7.07989e+09	7.07989e+09	9.36932e+09	3.52854e+09	4.40163e+09	4.40163e+09	7.42158e+09	4.15069e+09	3.97864e+09	4.72126e+09	9.48439e+09	5.01762e+09	8.25871e+09	5.51726e+09	8.17528e+09	4.62158e+09	2.74012e+09	2.5882e+09	9.79035e+09	6.68167e+09	5.6846e+09	9.07245e+09	9.62534e+09	5.346e+09
H3 18-26 unmod	8.41026e+09	8.41026e+09	1.14355e+10	8.10681e+09	5.19296e+09	5.19296e+09	1.18108e+10	8.88412e+09	5.47235e+09	9.85318e+09	1.24048e+10	1.0188e+10	5.37174e+09	6.52334e+09	7.13872e+09	7.1238e+09	2.23143e+09	4.09577e+09	1.05398e+10	9.79958e+09	5.27287e+09	1.26e+10	8.26103e+09	7.44771e+09	63.1765	63.1765	73.7704	68.4912	74.8545	74.8545	68.9074	64.5139	64.8678	60.4753	69.125	71.8106	52.104	59.5343	64.0681	65.3975	58.0602	63.7524	65.9328	66.0061	62.8445	64.8041	59.5791	64.6595	0.824737
H3 K18 (23) Ac	4.36446e+09	4.36446e+09	3.53927e+09	3.378e+09	1.40593e+09	1.40593e+09	4.92322e+09	4.56029e+09	2.73191e+09	6.07818e+09	4.89182e+09	3.64045e+09	4.34086e+09	4.00231e+09	3.55294e+09	3.37912e+09	1.402e+09	2.07765e+09	4.92056e+09	4.54825e+09	2.76223e+09	6.106e+09	4.86616e+09	3.62958e+09	32.7851	32.7851	22.832	28.5393	20.2659	20.2659	28.7234	33.1155	32.3833	37.3057	27.2593	25.66	42.1048	36.5265	31.8867	31.0208	36.4792	32.3396	30.781	30.6352	32.9215	31.4043	35.095	31.5113	1.28427
H3 K18Ac/K23Ac	5.37601e+08	5.37601e+08	5.2668e+08	3.51478e+08	3.38519e+08	3.38519e+08	4.06082e+08	3.26449e+08	2.31904e+08	3.61531e+08	6.48867e+08	3.58857e+08	5.97048e+08	4.31618e+08	4.50724e+08	3.90153e+08	2.09869e+08	2.51069e+08	5.25322e+08	4.9864e+08	3.55252e+08	7.37208e+08	7.38475e+08	4.41059e+08	4.03837	4.03837	3.39762	2.9695	4.87961	4.87961	2.36919	2.37058	2.74893	2.21895	3.61576	2.52943	5.79116	3.9391	4.04513	3.58167	5.46063	3.908	3.2862	3.35864	4.23406	3.7916	5.32592	3.82919	1.43403
tot	1.33123e+10	1.33123e+10	1.55014e+10	1.18363e+10	6.93741e+09	6.93741e+09	1.71401e+10	1.37709e+10	8.43616e+09	1.62929e+10	1.79455e+10	1.41873e+10	1.03096e+10	1.09573e+10	1.11424e+10	1.08931e+10	3.8433e+09	6.42449e+09	1.59857e+10	1.48465e+10	8.39036e+09	1.94432e+10	1.38657e+10	1.15184e+10
H3 27-40 unmod	1.69792e+07	1.69792e+07	5.05786e+07	1.60113e+07	1.65908e+07	1.27567e+07	3.28512e+07	1.27567e+07	1.74568e+07	2.68472e+07	3.16327e+07	2.09652e+07	6.08706e+06	1.07537e+07	1.11905e+07	5.73785e+06	1.87406e+06	1.41309e+06	1.23569e+07	5.77879e+06	1.75711e+07	3.45412e+07	2.06016e+07	1.41848e+07	12.3914	12.3914	7.91288	11.7025	19.3014	15.501	12.8079	15.1321	11.7996	14.4692	10.8066	14.23	6.83656	9.24351	4.02606	7.76915	14.0153	9.2015	6.31798	7.50728	11.1955	13.3906	9.56629	12.0817	0.551718
H3 K27me1	2.35524e+07	2.35524e+07	8.53708e+07	2.57753e+07	1.84241e+07	2.01854e+07	4.50926e+07	2.01854e+07	2.42806e+07	3.7061e+07	5.24501e+07	2.73912e+07	1.61531e+07	2.5447e+07	3.7425e+07	1.48158e+07	3.40565e+06	4.60816e+06	3.33511e+07	1.65345e+07	3.54534e+07	7.27872e+07	4.53457e+07	2.76174e+07	17.1885	17.1885	13.356	18.8389	21.4342	24.5279	17.5804	23.9441	16.412	19.9739	17.9184	18.5916	18.142	21.8734	13.4645	20.0609	25.4694	30.0067	17.0521	21.4801	22.5892	28.2174	21.0561	23.5226	1.05548
H3 K36me1	8.80369e+06	8.80369e+06	2.71387e+07	7.82877e+06	6.72161e+06	5.27414e+06	1.57353e+07	5.27414e+06	7.58597e+06	1.35804e+07	1.59968e+07	7.16055e+06	2.40533e+06	4.55071e+06	2.21585e+06	945421	373836	361246	7.52104e+06	3.11336e+06	3.65759e+06	9.13498e+06	6.33666e+06	3.17576e+06	6.4249	6.4249	4.24577	5.72197	7.81976	6.40878	6.13479	6.25623	5.12758	7.3191	5.46495	4.86017	2.7015	3.91164	0.797205	1.28012	2.79576	2.3523	3.84544	4.0446	2.33044	3.54136	2.9424	2.7049	0.420473
H3 K27me2	2.03989e+07	2.03989e+07	1.0523e+08	1.62379e+07	1.47249e+07	8.46484e+06	4.60981e+07	8.46484e+06	2.43998e+07	1.95033e+07	5.09033e+07	2.45801e+07	1.69958e+07	1.96687e+07	6.68705e+07	1.41895e+07	3.71231e+06	2.34592e+06	3.36802e+07	6.77321e+06	3.514e+07	3.8967e+07	4.39669e+07	2.18591e+07	14.8871	14.8871	16.4629	11.8682	17.1306	10.2859	17.9724	10.041	16.4926	10.5112	17.39	16.6835	19.0885	16.9066	24.0582	19.2129	27.7628	15.2758	17.2204	8.79914	22.3896	15.1064	20.4159	18.6181	1.28222
H3 K36me2	6.46574e+06	6.46574e+06	2.37304e+07	5.17845e+06	2.35294e+06		1.11206e+07	2.00665e+06	6.72681e+06	6.95464e+06	1.28809e+07	1.16965e+06	679096	1.0585e+06	990959	909873		650182	4.20883e+06	1.34806e+06	2.2732e+06	2.71943e+06	3.53093e+06	274027	4.71867	4.71867	3.71256	3.78488	2.73736		4.33565	2.38031	4.54685	3.74818	4.40045	0.79389	0.762713	0.909852	0.356521	1.23198	0		2.15193	1.75128	1.44837	1.05424	1.63957	0.233398	0.161637
H3K27me3	8.48378e+06	8.48378e+06	4.65751e+07	7.93288e+06	5.75234e+06	3.86645e+06	1.94661e+07	3.86645e+06	1.19149e+07	1.0424e+07	2.5658e+07	1.37457e+07	7.53246e+06	8.65583e+06	3.41375e+07	7.17712e+06	1.4124e+06	962248	1.22785e+07	1.21772e+06	1.61989e+07	2.06948e+07	2.09055e+07	1.3064e+07	6.19144	6.19144	7.28654	5.79806	6.69214	4.69824	7.58935	4.58641	8.05361	5.61796	8.76548	9.32976	8.45993	7.44028	12.2818	9.71795	10.5627	6.26581	6.27787	1.58195	10.3212	8.02275	9.70738	11.127	1.36639
H3 K27me2/K36me1	1.16795e+07	1.16795e+07	7.71145e+07	9.87214e+06	4.43587e+06	5.02055e+06	1.81442e+07	5.02055e+06	1.31052e+07	1.58748e+07	2.509e+07	1.12627e+07	1.16544e+07	1.21623e+07	4.4132e+07	7.34919e+06	878960	1.36142e+06	2.07829e+07	6.34231e+06	1.48466e+07	2.34903e+07	2.09144e+07	9.58136e+06	8.52363	8.52363	12.0643	7.21545	5.16059	6.10063	7.07397	5.95541	8.85819	8.55565	8.57142	7.64449	13.0894	10.4543	15.8775	9.95094	6.57337	8.86511	10.6261	8.23935	9.45954	9.10648	9.71152	8.16076	1.53566
H3 K27me1/K36me2	1.17567e+07	1.17567e+07	6.4491e+07	9.49921e+06	3.27882e+06	5.33123e+06	1.93067e+07	5.33123e+06	1.41706e+07	9.49425e+06	2.46278e+07	5.5885e+06	6.49981e+06	5.41675e+06	9.52454e+06	2.10308e+06	69301.6	331312	1.764e+07	6.55256e+06	7.74057e+06	6.2669e+06	1.23201e+07	2.69508e+06	8.57999	8.57999	10.0894	6.94288	3.81451	6.47814	7.52717	6.32394	9.57835	5.11689	8.41353	3.79316	7.30013	4.65607	3.42668	2.84761	0.518277	2.15739	9.01915	8.51249	4.93192	2.42949	5.72081	2.29549	0.850832
H3 K27me1/K36me1	2.00354e+07	2.00354e+07	6.65579e+07	1.83585e+07	1.16895e+07	1.25798e+07	2.99687e+07	1.25798e+07	1.53684e+07	2.57076e+07	2.76834e+07	1.7244e+07	1.17423e+07	1.65418e+07	1.21409e+07	5.17812e+06	1.45365e+06	1.81595e+06	2.65793e+07	1.85862e+07	1.05101e+07	2.33608e+07	1.59901e+07	1.04669e+07	14.6218	14.6218	10.4128	13.4181	13.5992	15.2862	11.684	14.9223	10.388	13.855	9.45743	11.7043	13.1882	14.2188	4.36798	7.01127	10.8712	11.8248	13.5897	24.1455	6.69654	9.05629	7.42495	8.91502	0.901953
H3 K27me2/K36me2	7.06383e+06	7.06383e+06	7.07993e+07	16426656	1.40649e+06	7.22524e+06	1.57615e+07	7.22524e+06	8.96835e+06	1.52228e+07	2.12436e+07	1.55464e+07	4.41045e+06	7.04407e+06	3.25673e+07	1.12691e+07		1.10117e+06	1.8383e+07	8.81756e+06	6.6784e+06	1.27564e+07	1.42266e+07	1.25806e+07	5.15516	5.15516	11.0763	12.0061	1.63628	8.77962	6.14499	8.57063	6.06198	8.20428	7.25741	10.552	4.95351	6.05486	11.7168	15.2586		7.17043	9.39906	11.455	4.25516	4.94527	6.60609	10.7153	0.960883
H3 K27me3/K36me1			1.03977e+07	2.40474e+06	434712	882163		882163	1.33187e+06	4.04994e+06		2.67722e+06	3.40692e+06	4.25868e+06	2.19974e+07	3.86877e+06	191367	279079	5.3485e+06	1.30551e+06	4.73178e+06	1.14591e+07	8.44961e+06	1.90866e+06			1.6267	1.7576	0.505734	1.07194		1.04643	0.90025	2.1827		1.81715	3.82642	3.66063	7.9141	5.23839	1.43116	1.81726	2.73464	1.696	3.01487	4.44235	3.92354	1.62567
H3 K36me3/K27me1	1.80522e+06	1.80522e+06	1.12098e+07	1.29357e+06	144528	709090	2.94785e+06	709090	2.635e+06	827341	4.54987e+06		1.47014e+06	779528	4.76014e+06	310370		127343	3.45319e+06	606063	2.14657e+06	1.77308e+06	2.76831e+06		1.31744	1.31744	1.75373	0.945455		0.861637	1.14929	0.841127	1.78108	0.445892	1.55436		1.65116	0.670058	1.71257	0.420247		0.829215	1.76558	0.787342	1.3677	0.687368	1.28545		1.2533
tot	1.37024e+08	1.37024e+08	6.39194e+08	1.36819e+08	8.59566e+07	8.22957e+07	2.56493e+08	8.43023e+07	1.47944e+08	1.85547e+08	2.92717e+08	1.47331e+08	8.90369e+07	1.16337e+08	2.77953e+08	7.38543e+07	1.33715e+07	1.53571e+07	1.95583e+08	7.69758e+07	1.56948e+08	2.57951e+08	2.15356e+08	1.17408e+08
[truncated: 11 more columns]

## Sheet: #3 - classical PAT-H-MS K36me1
Peptide	L/H %RA ratios																				P value T test
	1	2	3	4	5	6	7	8	9	10	11	12	13	14	15	16	17	18	19	20
H3 27-40 unmod	0.723897	0.880345	0.601807	0.555835	0.698824	0.626122	0.81298	0.5567	0.76727	0.65842	0.916946	1.05306	0.974139	1.44389	0.745126	0.872799	0.838336	0.794024	0.75406	0.977987	0.00328199
H3 K27me1	1.4056	1.4902	1.17767	1.1491	1.40759	1.16848	1.29461	1.14458	1.39603	1.36621	1.41668	1.57128	1.41361	1.89281	1.36663	1.50434	1.38543	1.40454	1.36921	1.11522	0.0691476
H3 K36me1	0.341025	0.399085	0.363315	0.317083	0.393485	0.347068	0.623789	0.303818	0.313484	0.288235	0.427534	0.635277	0.493726	0.621496	0.428831	0.404521	0.518273	0.422991	0.339302	0.700866	0.0146131
H3 K27me2	1.73281	1.7269	1.58952	2.00644	1.97664	1.46317	1.23302	1.78968	1.68693	1.55892	1.50065	1.73362	1.72818	1.42739	1.67096	1.70742	1.47713	1.64311	1.60998	0.736363	0.215332
H3 K36me2	0.30447	0.238962	0.418777	0.262768	0.332434	0.338123	0.651388	0.313921	0.264859	0.262984	0.231702	0.475147	0.414119	0.450854	0.395932	0.345192	0.39066	0.374121	0.297341	0.649169	0.239834
H3K27me3	2.24235	2.40219	2.12042	3.09607	2.51036	2.18848	1.38694	2.78538	2.67041	1.52649	1.50024	1.74992	1.8626	1.24138	1.91487	1.52551	1.45189	1.56583	1.64524	0.600208	0.00124024
H3 K27me2/K36me1	1.83033	1.70238	1.41919	2.25968	1.96095	1.4409	1.16019	1.32969	1.22389	1.40009	1.14985	1.14788	1.0992	0.831301	1.50947	0.953917	0.993688	1.001	1.21368	1.21605	0.00184798
H3 K27me1/K36me2	0.551138	0.396375	0.771008	0.593447	0.601151	0.518819	0.701495	0.480544	0.389265	0.426819	0.280118	0.47666	0.596238	0.506004	0.638739	0.478263	0.459813	0.495343	0.449449	1.01532	0.963186
H3 K27me1/K36me1	0.774444	0.676878	0.730772	0.741254	0.842894	0.604065	0.976456	0.573093	0.523723	0.622962	0.66574	0.63363	0.681094	0.74681	0.779334	0.596629	0.688717	0.588738	0.587509	1.10654	0.990108
H3 K27me2/K36me2	1.28166	0.86413	1.41234	0.953965	0.698195	0.960322	0.6533	0.766281	0.639274	0.85322	0.662616	0.703907	0.801164	0.566592	1.20615	0.656633	0.694623	0.738976	0.795286	1.40479	0.478738
H3 K27me3/K36me1	4.4137	4.57741	3.40579	5.72218	4.48027	2.06046	1.51494	2.51399	3.43871	2.04913	2.20603	2.09264	1.97653	1.11698	3.1261	1.52032	1.70234	1.72857	2.25941	1.17533	0.00458642
H3 K36me3/K27me1	1.0548	0.790649	0.972344	1.29985	1.06015	2.55656	0.87367	1.06314	2.7957	1.56972	0.856216	1.01104	1.22399	0.834156	1.48577	1.09377	2.45781	0.935011	1.15114	1.63279	0.624998
